# Supplementary material for: The Physical Basis of Coordinated Tissue Spreading in Zebrafish Gastrulation
Source: Dev Cell. 2017 Feb 27;40(4):354–366.e4. doi: 10.1016/j.devcel.2017.01.010 (PMC5364273; doi:10.1016/j.devcel.2017.01.010)
Supplement: Table S1. Values from Experimental Measurements and Lists of Parameters Used in the Simulations, Related to Figures 2, 4, 6, S2, S3, S4, and S5 [file mmc2.xlsx]

## Sheet: A
Embryo	h̅y	h̅b	h̅c	r̅c	Rt (μm)	vb	ϕb (˚)	ϕy (˚)	ϕ (˚)
WT	1.34 ± 0.08	0.74 ± 0.08	0.12 ± 0.08	0.91 ± 0.03	371	0.24 ± 0.03	56 ± 11	128.0 ± 9.5	176 ± 15
Depleted	1.38 ± 0.13	0.65 ± 0.10	0.17 ± 0.10	0.88 ± 0.05	366	0.18 ± 0.04	48 ± 10	135.4 ± 8.7	177 ± 13

## Sheet: B
	Volume	Velocity	Medium viscosity	Medium density
Unit	m3	m/s	Pa.s	kg/m3
WT	2.16 ± 0.01 × 10-10	1.1780 ± 0.0078 × 10-2	9.11 × 10-4	993.4
Depleted	2.130 ± 0.003 × 10-10	1.1400 ± 0.0064 × 10-2	9.11 × 10-4	993.4

## Sheet: C
Parameter	Ty	Tb (t < 0)	Tb (t > 0)	Tbyi	ζ	η	η̅
Unit	pN/μm	pN/μm	pN/μm	pN/μm	Pa	Pa.s	pN.s/μm
WT	206	194	144	23	0.48	950	7.9 × 105
Depleted	206	194	144	18.5	0.075	132	7.9 × 105
pky	272	256	249	29	0	950	7.9 × 105
Fig. 2E	206	194	120	23	0	950	7.9 × 105
Fig. 2F	206	194	194	23	1.3	950	7.9 × 105

## Sheet: D
Parameter	sr	Tb0	Tbr	ξ	ζ0	ζr
Unit	μm	pN/μm	pN/μm	Pa.s/μm	Pa	Pa
WT on pky Scenario 1	93	249	144	0	0	0
WT on pky Scenario 2	93	249	144	150	0	0
WT on pky Scenario 3	93	249	144	0	0	0.48
pky on WT Scenario 1	101	144	249	0	0.48	0.48
pky on WT Scenario 2	101	144	249	150	0.48	0.48
pky on WT Scenario 3	101	144	249	0	0.48	0
